# Supplementary material for: Genomic Analysis of Waterpipe Smoke-Induced Lung Tumor Autophagy and Plasticity
Source: Int J Mol Sci. 2022 Jun 20;23(12):6848. doi: 10.3390/ijms23126848 (PMC9225041; doi:10.3390/ijms23126848)
Supplement: Supplementary file 1 [file ijms-23-06848-s001.zip]

Archive with 14 entries (10 files):
- ijms-1741587-supplementary/
- ijms-1741587-supplementary/Supplementary figure legends.pdf
- ijms-1741587-supplementary/Supplementary_figures_files/
- ijms-1741587-supplementary/Supplementary_figures_files/Supp. Figures/
- ijms-1741587-supplementary/Supplementary_figures_files/Supp. Figures/FigureS1.pdf
- ijms-1741587-supplementary/Supplementary_figures_files/Supp. Figures/FigureS2.pdf
- ijms-1741587-supplementary/Supplementary_figures_files/Supp. Figures/FigureS3.pdf
- ijms-1741587-supplementary/Supplementary_figures_files/Supp. Figures/FigureS4.pdf
- ijms-1741587-supplementary/Supplementary_figures_files/Supp. Tables/
- ijms-1741587-supplementary/Supplementary_figures_files/Supp. Tables/TableS1_a549_oncoclust_3M.csv
- ijms-1741587-supplementary/Supplementary_figures_files/Supp. Tables/TableS2_a549_oncoclust_6M.csv
- ijms-1741587-supplementary/Supplementary_figures_files/Supp. Tables/TableS3_h460_oncoclust_3M.csv
- ijms-1741587-supplementary/Supplementary_figures_files/Supp. Tables/TableS4_h460_oncoclust_6M.csv
- ijms-1741587-supplementary/Supplementary_file_S1.txt
