# Supplementary material for: Genomic Analysis of Waterpipe Smoke-Induced Lung Tumor Autophagy and Plasticity
Source: Int J Mol Sci. 2022 Jun 20;23(12):6848. doi: 10.3390/ijms23126848 (PMC9225041; doi:10.3390/ijms23126848)
Supplement: Supplementary file 1 [file ijms-23-06848-s001.zip › ijms-1741587-supplementary/Supplementary_figures_files/Supp. Tables/TableS1_a549_oncoclust_3M.csv]

	Hugo_Symbol	Frame_Shift_Del	Frame_Shift_Ins	Missense_Mutation	Nonsense_Mutation	total	MutatedSamples	AlteredSamples	clusters	muts_in_clusters	clusterScores	protLen	zscore	pval	fdr	fract_muts_in_clusters
1	PCDHB5	0	0	9	0	9	4	4	2	8	0.888888888888889	795	4.69145299145299	1.35635802400724e-06	1.49199382640797e-05	0.888888888888889
2	PCDHA10	0	2	5	0	7	4	4	2	6	0.857142857142857	948	4.44725274725275	4.34877401245259e-06	2.39182570684893e-05	0.857142857142857
3	OR4M2	0	1	4	0	5	4	4	1	4	0.8	313	4.00769230769231	3.06574651774971e-05	0.000112410705650823	0.8
4	ZNF99	1	12	19	0	32	4	4	6	28	0.760320842280199	864	3.70246801753999	0.000106756141498798	0.000293579389121695	0.875
5	LILRB1	0	0	6	0	6	4	4	1	5	0.708333333333333	652	3.3025641025641	0.00047902593781024	0.00105385706318253	0.833333333333333
6	GPRIN2	3	2	5	0	10	4	4	2	7	0.617677669529664	459	2.60521284253587	0.00459086013079102	0.0084165769064502	0.7
7	PCDHB6	1	1	3	0	5	3	3	1	3	0.6	794	2.46923076923077	0.00677019332050444	0.0106388752179355	0.6
8	ZNF273	0	4	2	0	6	3	3	1	3	0.416666666666667	569	1.05897435897436	0.144805728676756	0.19910787693054	0.5
9	ZNF107	0	1	3	1	5	4	4	1	2	0.4	783	0.930769230769231	0.175986474596249	0.215094580062082	0.4
10	FLG	2	5	12	0	19	4	4	2	6	0.315789473684211	4061	0.282995951417004	0.388589970253295	0.427448967278624	0.315789473684211
11	ZNF681	1	7	7	1	16	4	4	1	3	0.15625	645	-0.944230769230769	0.827474132530751	0.827474132530751	0.1875
