# Supplementary material for: Genomic Analysis of Waterpipe Smoke-Induced Lung Tumor Autophagy and Plasticity
Source: Int J Mol Sci. 2022 Jun 20;23(12):6848. doi: 10.3390/ijms23126848 (PMC9225041; doi:10.3390/ijms23126848)
Supplement: Supplementary file 1 [file ijms-23-06848-s001.zip › ijms-1741587-supplementary/Supplementary_figures_files/Supp. Tables/TableS2_a549_oncoclust_6M.csv]

	Hugo_Symbol	Frame_Shift_Del	Frame_Shift_Ins	Missense_Mutation	Nonsense_Mutation	total	MutatedSamples	AlteredSamples	clusters	muts_in_clusters	clusterScores	protLen	zscore	pval	fdr	fract_muts_in_clusters
1	PCDHB5	0	0	10	0	10	4	4	2	9	0.9	795	4.77692307692308	8.89989124397417e-07	8.00990211957675e-06	0.9
2	GPRIN2	3	0	4	0	7	4	4	2	6	0.857142857142857	459	4.44725274725275	4.34877401245259e-06	1.30463220373578e-05	0.857142857142857
3	LILRB1	0	1	6	0	7	4	4	2	6	0.857142857142857	652	4.44725274725275	4.34877401245259e-06	1.30463220373578e-05	0.857142857142857
4	PCDHA10	1	3	7	0	11	4	4	2	9	0.75	948	3.62307692307692	0.000145559599657785	0.000327509099230017	0.818181818181818
5	PCDHB6	1	1	4	0	6	4	4	1	4	0.666666666666667	794	2.98205128205128	0.00143162016714793	0.00257691630086627	0.666666666666667
6	PCDHB13	1	1	3	0	5	3	3	1	4	0.635355339059327	798	2.74119491584098	0.00306080903825334	0.00459121355738001	0.8
7	ZNF99	2	11	20	0	33	4	4	5	24	0.616068695544435	864	2.59283611957258	0.0047594058221514	0.0061192360570518	0.727272727272727
8	PRX	0	2	4	0	6	3	3	1	2	0.333333333333333	1461	0.417948717948718	0.337992305936284	0.38024134417832	0.333333333333333
9	FLG	3	12	15	0	30	4	4	3	10	0.28434433619633	4061	0.0411102784333104	0.483603990263594	0.483603990263594	0.333333333333333
