# Supplementary material for: Genomic Analysis of Waterpipe Smoke-Induced Lung Tumor Autophagy and Plasticity
Source: Int J Mol Sci. 2022 Jun 20;23(12):6848. doi: 10.3390/ijms23126848 (PMC9225041; doi:10.3390/ijms23126848)
Supplement: Supplementary file 1 [file ijms-23-06848-s001.zip › ijms-1741587-supplementary/Supplementary_figures_files/Supp. Tables/TableS3_h460_oncoclust_3M.csv]

	Hugo_Symbol	Frame_Shift_Del	Frame_Shift_Ins	Missense_Mutation	Nonsense_Mutation	total	MutatedSamples	AlteredSamples	clusters	muts_in_clusters	clusterScores	protLen	zscore	pval	fdr	fract_muts_in_clusters
1	PCDHB5	0	1	5	0	6	4	4	1	6	1	795	5.54615384615385	1.46010951107556e-08	1.75213141329067e-07	1
2	PCDHB13	0	3	5	0	8	4	4	2	7	0.875	798	4.58461538461538	2.27411434816638e-06	1.36446860889983e-05	0.875
3	PCDHB15	0	1	5	0	6	4	4	1	5	0.833333333333333	787	4.26410256410256	1.00353621106386e-05	4.01414484425544e-05	0.833333333333333
4	NBPF10	0	0	5	0	5	4	4	1	4	0.8	3553	4.00769230769231	3.06574651774971e-05	7.35779164259931e-05	0.8
5	PCDHA10	0	1	4	0	5	4	4	1	4	0.8	948	4.00769230769231	3.06574651774971e-05	7.35779164259931e-05	0.8
6	GPRIN2	3	0	5	0	8	4	4	2	6	0.75	459	3.62307692307692	0.000145559599657785	0.000249530742270489	0.75
7	ZNF273	0	2	6	0	8	4	4	2	6	0.75	569	3.62307692307692	0.000145559599657785	0.000249530742270489	0.75
8	FLG	5	21	94	1	121	4	4	25	88	0.686953060690576	4061	3.13810046685058	0.000850232906733361	0.00127534936010004	0.727272727272727
9	ZNF141	0	4	6	0	10	4	4	1	8	0.567677669529664	474	2.22059745792049	0.0131891190727743	0.0175854920970324	0.8
10	ZNF430	1	4	3	0	8	4	4	1	4	0.5	570	1.7	0.0445654627585431	0.0486168684638652	0.5
11	ZNF99	1	2	6	0	9	4	4	1	5	0.5	864	1.7	0.0445654627585431	0.0486168684638652	0.555555555555556
12	ZNF681	0	1	5	0	6	3	3	1	3	0.416666666666667	645	1.05897435897436	0.144805728676756	0.144805728676756	0.5
