# Supplementary material for: Genomic Analysis of Waterpipe Smoke-Induced Lung Tumor Autophagy and Plasticity
Source: Int J Mol Sci. 2022 Jun 20;23(12):6848. doi: 10.3390/ijms23126848 (PMC9225041; doi:10.3390/ijms23126848)
Supplement: Supplementary file 1 [file ijms-23-06848-s001.zip › ijms-1741587-supplementary/Supplementary_figures_files/Supp. Tables/TableS4_h460_oncoclust_6M.csv]

	Hugo_Symbol	Frame_Shift_Del	Frame_Shift_Ins	Missense_Mutation	Nonsense_Mutation	total	MutatedSamples	AlteredSamples	clusters	muts_in_clusters	clusterScores	protLen	zscore	pval	fdr	fract_muts_in_clusters
1	ZNF273	0	2	5	0	7	4	4	2	6	0.857142857142857	569	4.44725274725275	4.34877401245259e-06	3.91389661120733e-05	0.857142857142857
2	GPRIN2	4	1	7	0	12	4	4	3	9	0.75	459	3.62307692307692	0.000145559599657785	0.000436678798973356	0.75
3	PCDHA10	0	2	6	0	8	4	4	2	6	0.75	948	3.62307692307692	0.000145559599657785	0.000436678798973356	0.75
4	PCDHB13	1	2	4	0	7	4	4	1	5	0.714285714285714	798	3.34835164835165	0.000406468953135453	0.000914555144554768	0.714285714285714
5	FLG	4	24	104	0	132	4	4	28	100	0.70024227663136	4061	3.24032520485661	0.00059696723709679	0.00107454102677422	0.757575757575758
6	ZNF141	0	2	3	0	5	2	2	1	4	0.535355339059327	474	1.97196414661021	0.0243068497836554	0.0364602746754831	0.8
7	ZNF493	1	4	1	1	7	4	4	1	3	0.357142857142857	774	0.601098901098901	0.273887057633883	0.308122939838118	0.428571428571429
8	ZNF99	2	2	5	2	11	4	4	1	5	0.363636363636364	864	0.65104895104895	0.25750744414019	0.308122939838118	0.454545454545455
9	ZNF430	0	4	3	0	7	3	3	1	2	0.285714285714286	570	0.0516483516483513	0.479404445840641	0.479404445840641	0.285714285714286
